# Supplementary material for: Validation of the Portuguese Version of the Kansas City Cardiomyopathy Questionnaire-12
Source: J Cardiovasc Dev Dis. 2023 Apr 7;10(4):162. doi: 10.3390/jcdd10040162 (PMC10144930; doi:10.3390/jcdd10040162)
Supplement: Supplementary file 1 [file jcdd-10-00162-s001.zip]

Archive with 1 entries (1 files):
- jcdd-2149304-supplementary.pdf
